# Supplementary material for: Transcranial ultrasound stimulation of the human motor cortex
Source: iScience. 2021 Nov 13;24(12):103429. doi: 10.1016/j.isci.2021.103429 (PMC8637484; doi:10.1016/j.isci.2021.103429)
Supplement: Table S1. Summary of previous TUS studies’ parameters, related to STAR methods [file mmc2.xlsx]

## Sheet: Sheet4
Table S1. Summary of previous TUS studies’ parameters. The TUS parameters of previous TUS studies. To compare with previous studies, we define a measure called on-state duration of TUS, which is the total time when ultrasound is delivered in all trails or stimulation duration, that is, the off-state in pulse sequence and the period of ISI was not taken into consideration. In our study, the tone-b…
	Study	Fundamental frequency	Estimated intensity	Sonication parameters	TUS design	Total on-state time	Brain target	measurement	Primary outcomes	references
1	Current study	0.5MHz	Extracranial results measured in water: MI=0.696, Isppa=8.053W/cm2, Ispta=0.403 W/cm2;	DC=5%, PRF=100Hz, SD=0.5s, NTB=50, TBD=0.5ms	Continuous sonication for 15 min; ISI=8s	2.647s	M1	TMS (MEP); Stop-signal task
			Intracranial results after skull in simulation: MI=-0.420, Isppa=2.846W/cm2, Ispta=0.142 W/cm2
2	Hameroff et al., 2013	8 MHz	MI=0.7, Ispta=0.152W/cm2	/	Continuous sonication for 15s	/	Posterior frontal cortex	Numerical Rating Scale; Visual Analog Mood Scale	Global Affect improved 10/40 min post-exposure, reduction in pain perception after 40 min	Hameroff, S., Trakas, M., Duffield, C., Annabi, E., Gerace, M.B., Boyle, P., Lucas, A., Amos, Q., Buadu, A., and Badal, J.J. (2013). Transcranial ultrasound (TUS) effects on mental states: a pilot study. Brain Stimul 6, 409-415. 10.1016/j.brs.2012.05.002.
3	Legon et al., 2014	0.5 MHz	MI=1.13, Isppa=5.9 W/cm2; Ispta=0.295 W/cm2	DC=36%, PRF=1kHz, SD=0.5s, NTB=500, TBD=0.36ms	Trials=100,	18s	S1	EEG; sensory discrimination task	Improved sensory discrimination, attenuated amplitude of SEPs, phase modulation on EEG	Legon, W., Sato, T.F., Opitz, A., Mueller, J., Barbour, A., Williams, A., and Tyler, W.J. (2014). Transcranial focused ultrasound modulates the activity of primary somatosensory cortex in humans. Nat Neurosci 17, 322-329. 10.1038/nn.3620
4	Mueller et al., 2014	0.5 MHz	MI=1.13, Isppa=5.9 W/cm2; Ispta=2.124 W/cm2	DC=36%, PRF=1kHz, SD=0.5s, NTB=500, TBD=0.36ms	Trials=120	21.6s	S1	EEG	Improved sensory discrimination, attenuated amplitude of SEPs, phase modulation on EEG	Mueller, J., Legon, W., Opitz, A., Sato, T.F., and Tyler, W.J. (2014). Transcranial focused ultrasound modulates intrinsic and evoked EEG dynamics. Brain Stimul 7, 900-908. 10.1016/j.brs.2014.08.008.
5	Lee et al., 2015	0.25MHz	MI=0.62; Isppa=3W/cm2; Ispta=1.5 W/cm2	DC=50%, PRF=0.5kHz, SD=0.3s, NTB=150, TBD=1ms	Trials=100	15s	S1	EEG	Elicited tactile sensations, suppressed SEPs	Lee, W., Kim, H., Jung, Y., Song, I.U., Chung, Y.A., and Yoo, S.S. (2015). Image-guided transcranial focused ultrasound stimulates human primary somatosensory cortex. Sci Rep 5, 8743. 10.1038/srep08743.
6	Ai et al., 2016	3T: 0.5MHz; 7T: 0.86MHz	Isppa=6W/cm2; 3T: Ispta=2.16 W/cm2; 7T: Ispta=3 W/cm2	3T: DC=36%, 7T: DC=50%, PRF=1kHz, SD=0.5s, NTB=500, 3T:TBD=0.36ms; 7T: TBD=0.5ms	3T: Trials=90,	3T: 16.2s	M1, S1	fMRI	Modulated cortical BOLD response at 3 T and sub-cortical BOLD response at 7 T	Ai., L., Mueller., J.K., Grant., A., Eryaman., Y., and Legon., W. (2016). Transcranial Focused Ultrasound for BOLD fMRI Signal Modulation in Humans. Annual International Conference of the IEEE Engineering in Medicine and Biology Society (EMBC). IEEE.
7	Lee et al., 2016	0.21MHz	MI<1.9; Isppa=7-8.8W/cm2; Ispta=3.5-4.4W/cm2	DC=50%, PRF=0.5kHz, SD=0.5s, NTB=250, TBD=1ms	Trials=20	5s	S1, S2	Tactile sensations	Stimulation elicited contralateral tactile sensations in hand somatotopic areas	Lee, W., Chung, Y.A., Jung, Y., Song, I.U., and Yoo, S.S. (2016a). Simultaneous acoustic stimulation of human primary and secondary somatosensory cortices using transcranial focused ultrasound. BMC Neurosci 17, 68. 10.1186/s12868-016-0303-6.
8	Lee et al., 2016	0.27MHz	MI=0.2-0.8; Isppa=0.7-6.6W/cm2; Isppa=0.35-3.3W/cm2	DC=50%, PRF=0.5kHz, SD=0.3s, NTB=150, TBD=1ms	Trials=50	7.5s	V1	fMRI; EEG	EEG peaks, phosphene perception, fMRI BOLD activation	Lee, W., Kim, H.-C., Jung, Y., Chung, Y.A., Song, I.-U., Lee, J.-H., and Yoo, S.-S. (2016b). Transcranial focused ultrasound stimulation of human primary visual cortex. Scientific Reports 6, 34026. 10.1038/srep34026.
9	Monti et al., 2016	0.65MHz	MI: /; Isppa=14.4W/cm2; Ispta=0.72W/cm2	PRF=100Hz, SD=0.5s	10 sonications, each lasting 30s	/	Thalamus	fMRI; Glasgow Coma Scale; Coma Recovery Scale-Revised	Case study: recovery from severe brain injury after sonication	Monti, M.M., Schnakers, C., Korb, A.S., Bystritsky, A., and Vespa, P.M. (2016). Non-Invasive Ultrasonic Thalamic Stimulation in Disorders of Consciousness after Severe Brain Injury: A First-in-Man Report. Brain Stimul 9, 940-941. 10.1016/j.brs.2016.07.008.
10	Legon et al., 2018	0.5MHz	MI=0.89, Isppa=7.02W/cm2, Isppa=2.53W/cm2	DC=36%, PRF=1kHz, SD=0.5s, NTB=500, TBD=0.36ms	Trials=300	54s	Sensory Thalamic Nucleus	EEG; tactile discrimination task	SEP suppression, worsening tactile discrimination task	Legon, W., Ai, L., Bansal, P., and Mueller, J.K. (2018a). Neuromodulation with single-element transcranial focused ultrasound in human thalamus. Hum Brain Mapp 39, 1995-2006. 10.1002/hbm.23981.
11	Legon et al., 2018	0.5MHz	MI=0.9, Ispta=6.16W/cm2; Isppa=17.12W/cm2	DC=36%, PRF=1kHz, SD=0.5s, NTB=500, TBD=0.36ms	Trials=10	1.8s	M1	TMS (MEP / SIC / ICFI); stimulus response task	Inhibition of MEPs, attenuation of ICF, no effect on SICI, reduction of reaction time in motor task	Legon, W., Bansal, P., Tyshynsky, R., Ai, L., and Mueller, J.K. (2018b). Transcranial focused ultrasound neuromodulation of the human primary motor cortex. Sci Rep 8, 10007. 10.1038/s41598-018-28320-1.
12	Gibson et al., 2018	2.32MHz	MI=0.67, Isppa=34.96W/cm2, Ispta=0.133W/cm2	DC<1%	/	/	M1	TMS (MEP)	transiently increased excitability in the motor cortex as measured by MEPs	Gibson, B.C., Sanguinetti, J.L., Badran, B.W., Yu, A.B., Klein, E.P., Abbott, C.C., Hansberger, J.T., and Clark, V.P. (2018). Increased Excitability Induced in the Primary Motor Cortex by Transcranial Ultrasound Stimulation. Front Neurol 9, 1007. 10.3389/fneur.2018.01007.
13	Ai et al., 2018	0.5MHz	MI=0.97, Isppa=16.95W/cm2, Isppa=6.102W/cm2,	PRF=1kHZ, DC=36%, SD=0.5s, TBD=0.36ms	Trials=54	9.72s	M1	fMRI; Finger tapping task	increased activation volume of the M1 thumb representation for the active TUS compared to the sham TUS	Ai, L., Bansal, P., Mueller, J.K., and Legon, W. (2018). Effects of transcranial focused ultrasound on human primary motor cortex using 7T fMRI: a pilot study. BMC Neurosci 19, 56. 10.1186/s12868-018-0456-6.
14	Fine et al., 2019	0.5MHz	MI: /; Isppa=22.4W/cm2, Ispta=5.376W/cm2	DC=24%; PRF=1kHz; SD=0.5s; TBD=0.24ms	Trials=600	72s	right inferior frontal gyrus (rIFG)	EEG; SST	Improved inhibition performance; Altered inhibitory control related brain network.	Fine, J.M., Fini, M., Mysore, A.S., Tyler, W., and Santello, M. (2019). Transcranial focused ultrasound enhances behavioral and network mechanisms underlying response inhibition in humans. bioRxiv, 649665.
15	Doppler: Nicodemus et al., 2019	2MHz	Isppa=520mW/cm2,	/	/	8 consecutives, weekly, 1-hour treatments	Hippocampus (AD); substantia nigre (PD)	Cognitive (RBANS/MoCA) and motor function	Improved cognitive scores, fine motor scores, and gross motor scores	Nicodemus, N.E., Becerra, S., Kuhn, T.P., Packham, H.R., Duncan, J., Mahdavi, K., Lovine, J., Kesari, S., Pereles, S., Whitney, M., et al. (2019). Focused Transcranial Ultrasound for Treatment of Neurodegenerative Dementia. Journal of Neurodegenerative Disorders 3(1), 51-59.
16	Sanguinetti et al., 2020	0.5MHz	MI=1.79, Isppa=54W/cm2, Ispta=0.13W/cm2	PRF= 40 Hz, Exp.1: DC=0.26%, TBD=0.063ms; Exp.2: DC=0.5%; TBD=0.125ms	Exp. 1:30s in Exp. 2: 2min	Exp.1: 0.0756s; Exp. 2: 0.6s	right inferior frontal gyrus (rIFG)	fMRI; ECG; Visual Analog Mood Scales;	an overall increase in Global Affect indicating a positive shift in mood; decreased FC in resting state networks related to emotion and mood regulation	Sanguinetti, J.L., Hameroff, S., Smith, E.E., Sato, T., Daft, C.M.W., Tyler, W.J., and Allen, J.J.B. (2020). Transcranial Focused Ultrasound to the Right Prefrontal Cortex Improves Mood and Alters Functional Connectivity in Humans. Front Hum Neurosci 14, 52. 10.3389/fnhum.2020.00052.
17	Braun et al., 2020	0.5MHz	maximum peak positive pressure: 0.6 MPa	DC= 50%, PRF=1 kHz, SD=0.3s, TBD=0.5ms,	Trials=50	7.5s	primary visual cortex	EEG / auditory discrimination task	participants can hear sound during TUS and distinguish between active TUS and sham TUS trials	Braun, V., Blackmore, J., Cleveland, R.O., and Butler, C.R. (2020). Transcranial ultrasound stimulation in humans is associated with an auditory confound that can be effectively masked. Brain Stimulation 13, 1527-1534. https://doi.org/10.1016/j.brs.2020.08.014
18	Fomenko et al., 2020	0.5MHz	Parameter1: MI=0.74, Isppa=9.26W/cm2, Istpa=0.93W/cm2,	Parameter1: DC=10%, PRF=1kHz, SD=0.1-0.5s, TBD=0.1ms	Cumulative sonication time: 60-90s	6-45s	M1	TMS (MEP / SICI / LICI / ICF / SP); Visuo-motor task	suppressed TMS-elicited motor cortical activity, with longer sonication durations and shorter duty cycles. TUS increased GABAA-mediated short-interval intracortical inhibition and decreased reaction time on visuomotor task	Fomenko, A., Chen, K.S., Nankoo, J.F., Saravanamuttu, J., Wang, Y., El-Baba, M., Xia, X., Seerala, S.S., Hynynen, K., Lozano, A.M., and Chen, R. (2020). Systematic examination of low-intensity ultrasound parameters on human motor cortex excitability and behavior. Elife 9. 10.7554/eLife.54497.
			Parameter2: MI=0.74, Isppa=9.26W/cm2, Istpa=2.78W/cm2,	Parameter2: DC=30%, PRF=1kHz, SD=0.1-0.5, TBD=0.3ms
			Parameter3: MI=0.74, Isppa=9.26W/cm2, Istpa=4.63W/cm2,	Parameter3: DC=50%, PRF=1kHz, SD=0.1-0.5s, TBD=0.5ms
19	Fini and Tyler., 2020	0.5MHz	MI: /, Isppa=20.4W/cm2, Isppa=12.6W/cm2	DC=24%, PRF=1kHz, SD=0.5s, NTB=500, TBD=0.24ms	Trials=420	50.4s	dACC	Erikson flanker paradigm using fear and neutral faces; EEG; HRV; PANAS	altered emotional processing and enhanced sustained attention; reduced alpha suppression, and modulation of delta and theta EEG activity.	Fini, M., and Tyler, W.J. (2020a). Transcranial Focused Ultrasound Alters Conflict and Emotional Processing, Physiology, and Performance I: Dorsal Anterior Cingulate Cortex Targeting. medRxiv, 2020.11.25.20234401.
20	Fini and Tyler., 2020	0.5MHz	MI: /, Isppa=20.4W/cm2, Isppa=12.6W/cm2	DC=24%, PRF=1kHz, SD=0.5s, NTB=500, TBD=0.24ms	Trials=420	50.4s	Right Abterior Insula/Frontal operculum	Erikson flanker paradigm using fear and neutral faces; EEG; HRV; PANAS	Altered event-locked delta and beta; reduced HRV, emotional distraction interference.	Fini, M., and Tyler, W.J. (2020b). Transcranial Focused Ultrasound Alters Conflict and Emotional Processing, Physiology, and Performance II Right Anterior InsulaFrontal Operculum Targeting. PsyArXiv. https://doi.org/10.31234/osf.io/qgx5d.
21	Cain et al., 2021	0.65MHz	MI: /, Isppa=14.40W/cm2, Ispta=0.72W/cm2	DC=5%, Mode 1: PRF=100Hz, Pulse duration= 0.5ms	5 min	15s	Left lateralized basal ganglia	fMRI	Local and distal decreases in BOLD signal in left globus pallidus (GP) (during sonication); decrease in relative perfusion throughout the cerebrum following sonication	Cain, J.A., Visagan, S., Johnson, M.A., Crone, J., Blades, R., Spivak, N.M., Shattuck, D.W., and Monti, M.M. (2021). Real time and delayed effects of subcortical low intensity focused ultrasound. Sci Rep 11, 6100. 10.1038/s41598-021-85504-y.
				Mode 2: PRF=10Hz, Pulse duration=5ms
22	Liu et al., 2021	0.5MHz	MI: /, Isppa=5.64W/cm2, Ispta=0.338W/cm2	DC=6%, PRF=0.3kHz, SD=0.5s, NTB=150, TBD=0.2ms	Trials=56	1.68s	S1	tactile vibration frequency discrimination tasks; EEG	Improved discrimination ability	Liu, C., Yu, K., Niu, X., and He, B. (2021). Transcranial Focused Ultrasound Enhances Sensory Discrimination Capability through Somatosensory Cortical Excitation. Ultrasound Med Biol 47, 1356-1366. 10.1016/j.ultrasmedbio.2021.01.025.
